# Supplementary material for: A Longitudinal Study of the Association between the LEPR Polymorphism and Treatment Response in Patients with Bipolar Disorder
Source: Int J Mol Sci. 2022 Aug 25;23(17):9635. doi: 10.3390/ijms23179635 (PMC9455965; doi:10.3390/ijms23179635)
Supplement: Supplementary file 1 [file ijms-23-09635-s001.zip]

Archive with 1 entries (1 files):
- ijms-1864785-supplementary.pdf
